# Supplementary material for: Altered Gut Microbiota in Patients With Peutz–Jeghers Syndrome
Source: Front Microbiol. 2022 Jul 13;13:881508. doi: 10.3389/fmicb.2022.881508 (PMC9326469; doi:10.3389/fmicb.2022.881508)
Supplement: Supplementary Figure 1 — Histograms of the different levels of bacteria. (A) Histograms on the class level. (B) Histograms on the order level. (C) Histograms on the family level. (D) Histograms on the genus level. (E) Histograms on the species level. [file Data_Sheet_1.zip]

Archive with 14 entries (14 files):
- Figure S1A.TIF
- Figure S1B.TIF
- Figure S1C.TIF
- Figure S1D.TIF
- Figure S1E.TIF
- Figure S2A.TIF
- Figure S2B.TIF
- Figure S2C.TIF
- Figure S2D.TIF
- Figure S2E.TIF
- Figure S3.TIF
- Figure S4.TIF
- Table S1.DOCX
- Table S2.DOCX
